# Supplementary material for: Response: Commentary: An In Silico–In Vitro Pipeline Identifying an HLA-A*02:01+ KRAS G12V+ Spliced Epitope Candidate for a Broad Tumor-Immune Response in Cancer Patients
Source: Front Immunol. 2021 Jul 13;12:679836. doi: 10.3389/fimmu.2021.679836 (PMC8315000; doi:10.3389/fimmu.2021.679836)
Supplement: Supplementary file 2 [file Table_1.xlsx]

## Sheet: info
Information about the three MS scans reanalyzed in Beer’s matters arising
The MS scans 11558, 11683 and 11389 derive from the MS run j_liepe_db5_2_qex1_100519_rep3.
That MS RAW file is published in the PRIDE repository (PXD015580) associated to our original study (Mishto et al., Front. Immunol. 2019)
These scans have been reanalyzed by Dr. Beer in his matters arising (see his Fig. 1B-D)
None of these three MS scans led to the identification of a peptide sequence in our original study (Mishto et al., 2019), despite Dr. Beer wrongly stated that in his matters arising.
A summary of the MS scans:				Score
				alternative PSP	KRAS5-13 G12V non-spliced peptide	KRAS5-6/8-14 G12V cis-spliced peptide
scan in search result file	scan in specific RAW file	RT	MS1 survey	KLVVVGAGV	KLVVVGAVG	KLVVGAVGV	assignment	query
59313	11558	2204.52	11555	33	18	23	none	34878
60276	11683	2226.59	11680	19	10	12	none	34907
57884	11389	2175.21	11385	13	13	13	none	34897
Nomenclature used in this Table S1
PSP:	cis-spliced peptide
PCP:	non-spliced peptide
In table S1 and in the Mascot result files, the peptide enumeration refers to their position within the synthetic substrate sequence.
By contrast, in the original paper (Mishto et al., 2019) and rebuttal article (Mishto et al., 2021) the peptide enumeration refers to the position within the KRAS antigen.
For instance, the PSP_4-5_7_13 of Table S1 corresponds to the KRAS 5-6/8-14 G12V cis-spliced peptide

## Sheet: 11389 - D E
prot_hit_num	prot_acc	prot_desc	prot_score	prot_mass	prot_matches	prot_matches_sig	prot_sequences	prot_sequences_sig	pep_query	pep_rank	pep_isbold	pep_isunique	pep_exp_mz	pep_exp_mr	pep_exp_z	pep_calc_mr	pep_delta	pep_miss	pep_score	pep_expect	pep_res_before	pep_seq	pep_res_after	pep_var_mod	pep_var_mod_pos	pep_summed_mod_pos	pep_local_mod_pos	pep_scan_title
701	PSP_4_10_12_13	PSP_4_10_12_13	475	841	52	33	1	1	34897	1	1	1	421.279	840.543	2	840.543	-0.0005	0	13.27	0.068	-	KLVVVGAGV	-					57884: Scan rt=2175.21 from file [14]
1352	PCP_4_12	PCP_4_12	193	841	50	27	1	1	34897	1	0	1	421.279	840.543	2	840.543	-0.0005	0	13.27	0.068	-	KLVVVGAVG	-					57884: Scan rt=2175.21 from file [14]
1111	PSP_4_5_7_13	PSP_4_5_7_13	257	841	41	21	1	1	34897	3	0	1	421.279	840.543	2	840.543	-0.0005	0	12.93	0.074	-	KLVVGAVGV	-					57884: Scan rt=2175.21 from file [14]
6344	PSP_8_10_4_9	PSP_8_10_4_9	0	841	22	0	1	0	34897	4	0	1	421.279	840.543	2	840.543	-0.0005	0	4.74	0.49	-	VGAKLVVVG	-					57884: Scan rt=2175.21 from file [14]
946	PSP_4_7_10_14	PSP_4_7_10_14	315	841	34	24	1	1	34897	5	0	1	421.279	840.543	2	840.543	-0.0005	0	3.64	0.63	-	KLVVAVGVG	-					57884: Scan rt=2175.21 from file [14]
6113	PSP_14_15_4_9	PSP_14_15_4_9	0	799	11	0	1	0	34897	6	0	1	421.279	840.543	2	840.543	-0.0005	0	3.3	0.68	-	GKKLVVVG	-	Acetyl (N-term)	1.00000000.0			57884: Scan rt=2175.21 from file [14]
6345	PSP_9_11_4_9	PSP_9_11_4_9	0	841	10	0	1	0	34897	7	0	1	421.279	840.543	2	840.543	-0.0005	0	2.69	0.78	-	GAVKLVVVG	-					57884: Scan rt=2175.21 from file [14]
6346	PSP_10_12_4_9	PSP_10_12_4_9	0	841	10	0	1	0	34897	7	0	1	421.279	840.543	2	840.543	-0.0005	0	2.69	0.78	-	AVGKLVVVG	-					57884: Scan rt=2175.21 from file [14]
1273	PSP_4_9_9_11	PSP_4_9_9_11	211	841	48	21	1	1	34897	9	0	1	421.279	840.543	2	840.543	-0.0005	0	1.37	1.1	-	KLVVVGGAV	-					57884: Scan rt=2175.21 from file [14]
3276	PSP_4_9_8_10	PSP_4_9_8_10	35	841	43	7	1	1	34897	9	0	1	421.279	840.543	2	840.543	-0.0005	0	1.37	1.1	-	KLVVVGVGA	-					57884: Scan rt=2175.21 from file [14]

## Sheet: 11558 - B
prot_hit_num	prot_acc	prot_desc	prot_score	prot_mass	prot_matches	prot_matches_sig	prot_sequences	prot_sequences_sig	pep_query	pep_rank	pep_isbold	pep_isunique	pep_exp_mz	pep_exp_mr	pep_exp_z	pep_calc_mr	pep_delta	pep_miss	pep_score	pep_expect	pep_res_before	pep_seq	pep_res_after	pep_var_mod	pep_var_mod_pos	pep_summed_mod_pos	pep_local_mod_pos	pep_scan_title
701	PSP_4_10_12_13	PSP_4_10_12_13	475	841	52	33	1	1	34878	1	1	1	421.278	840.541	2	840.543	-0.002	0	32.59	0.0008	-	KLVVVGAGV	-					59313: Scan rt=2204.52 from file [14]
946	PSP_4_7_10_14	PSP_4_7_10_14	315	841	34	24	1	1	34878	2	0	1	421.278	840.541	2	840.543	-0.002	0	26.64	0.0031	-	KLVVAVGVG	-					59313: Scan rt=2204.52 from file [14]
1273	PSP_4_9_9_11	PSP_4_9_9_11	211	841	48	21	1	1	34878	3	0	1	421.278	840.541	2	840.543	-0.002	0	26.38	0.0033	-	KLVVVGGAV	-					59313: Scan rt=2204.52 from file [14]
1111	PSP_4_5_7_13	PSP_4_5_7_13	257	841	41	21	1	1	34878	4	0	1	421.278	840.541	2	840.543	-0.002	0	23.09	0.0071	-	KLVVGAVGV	-					59313: Scan rt=2204.52 from file [14]
1352	PCP_4_12	PCP_4_12	193	841	50	27	1	1	34878	5	0	1	421.278	840.541	2	840.543	-0.002	0	18.03	0.023	-	KLVVVGAVG	-					59313: Scan rt=2204.52 from file [14]
5631	PSP_5_10_13_15	PSP_5_10_13_15	0	841	23	0	1	0	34878	6	0	1	421.278	840.541	2	840.543	-0.002	0	11.18	0.11	-	LVVVGAVGK	-					59313: Scan rt=2204.52 from file [14]
3276	PSP_4_9_8_10	PSP_4_9_8_10	35	841	43	7	1	1	34878	7	0	1	421.278	840.541	2	840.543	-0.002	0	7.6	0.25	-	KLVVVGVGA	-					59313: Scan rt=2204.52 from file [14]
8160	PSP_5_7_10_15	PSP_5_7_10_15	0	841	4	0	1	0	34878	8	0	1	421.278	840.541	2	840.543	-0.002	0	3.17	0.7	-	LVVAVGVGK	-					59313: Scan rt=2204.52 from file [14]
8468	PSP_12_15_4_7	PSP_12_15_4_7	0	799	3	0	1	0	34878	9	0	1	421.278	840.541	2	840.543	-0.002	0	1.65	0.99	-	GVGKKLVV	-	Acetyl (N-term)	1.00000000.0			59313: Scan rt=2204.52 from file [14]
7285	PSP_9_13_4_7	PSP_9_13_4_7	0	841	6	0	1	0	34878	10	0	1	421.278	840.541	2	840.543	-0.002	0	0.6	1.3	-	GAVGVKLVV	-					59313: Scan rt=2204.52 from file [14]

## Sheet: 11683 - C
prot_hit_num	prot_acc	prot_desc	prot_score	prot_mass	prot_matches	prot_matches_sig	prot_sequences	prot_sequences_sig	pep_query	pep_rank	pep_isbold	pep_isunique	pep_exp_mz	pep_exp_mr	pep_exp_z	pep_calc_mr	pep_delta	pep_miss	pep_score	pep_expect	pep_res_before	pep_seq	pep_res_after	pep_var_mod	pep_var_mod_pos	pep_summed_mod_pos	pep_local_mod_pos	pep_scan_title
701	PSP_4_10_12_13	PSP_4_10_12_13	475	841	52	33	1	1	34907	1	1	1	421.279	840.543	2	840.543	-0.0003	0	18.96	0.018	-	KLVVVGAGV	-					60276: Scan rt=2226.6 from file [14]
946	PSP_4_7_10_14	PSP_4_7_10_14	315	841	34	24	1	1	34907	2	0	1	421.279	840.543	2	840.543	-0.0003	0	15.74	0.039	-	KLVVAVGVG	-					60276: Scan rt=2226.6 from file [14]
1111	PSP_4_5_7_13	PSP_4_5_7_13	257	841	41	21	1	1	34907	3	0	1	421.279	840.543	2	840.543	-0.0003	0	11.8	0.096	-	KLVVGAVGV	-					60276: Scan rt=2226.6 from file [14]
1352	PCP_4_12	PCP_4_12	193	841	50	27	1	1	34907	4	0	1	421.279	840.543	2	840.543	-0.0003	0	9.84	0.15	-	KLVVVGAVG	-					60276: Scan rt=2226.6 from file [14]
1273	PSP_4_9_9_11	PSP_4_9_9_11	211	841	48	21	1	1	34907	5	0	1	421.279	840.543	2	840.543	-0.0003	0	7.28	0.27	-	KLVVVGGAV	-					60276: Scan rt=2226.6 from file [14]
