# Supplementary material for: Response: Commentary: An In Silico–In Vitro Pipeline Identifying an HLA-A*02:01+ KRAS G12V+ Spliced Epitope Candidate for a Broad Tumor-Immune Response in Cancer Patients
Source: Front Immunol. 2021 Jul 13;12:679836. doi: 10.3389/fimmu.2021.679836 (PMC8315000; doi:10.3389/fimmu.2021.679836)
Supplement: Supplementary file 3 [file Table_2.xlsx]

## Sheet: Info
Information about the PSMs of the KRAS_5-6/8-14 G12V cis-spliced and KRAS_5-13 G12V non-spliced peptides identified in in vitro digestions
In vitro digestions are:
Samples	time (h)	mass spectrometer	year of measurement
MF	0-4	Exploris 480 & Q Exactive HF Orbitrap (no targeted MS)	2021
MG	0-4	Exploris 480 & Q Exactive HF Orbitrap (no targeted MS)	2021
IA8	20	Fusion Lumos Orbitrap (targeted MS)	2019
Various MS scores and information are reported in the following tabs:
ion score	Mascot ion score
q-value	Mascot q-value
deltaPCP	difference between the ion score of the assigned peptide and the best ranked non-spliced peptide
deltaPSP	difference between the ion score of the assigned peptide and the best ranked cis-spliced peptide
See Material & Methods for detail about the identification criteria we applied

## Sheet: Q Exactive HF
Q Exactive HF orbitrap:
KRAS_5-6/8-14 G12V cis-spliced peptide
sample ID	digestion time (h)	scan	ion score	q-value	deltaPCP	deltaPSP	RT (sec)
MF3	2	43350	24	0.0048	>1	0.39	1579.53
MF4	3	43593	27.1	0.0023	>1	0.46	1584.33
MF5	4	43656	26.6	0.0026	>1	0.62	1585.93
MG4	3	43698	23.6	0.0052	>1	0.45	1586.74
KRAS_5-13 G12V non-spliced peptide
sample ID	digestion time (h)	scan	ion score	q-value	deltaPCP	deltaPSP	RT (sec)
MF4	3	35959	16	0.03		0	1443.98
MF5	4	35930	23.54	0.0053		-0.14	1443.58

## Sheet: Exploris
Exploris 480 Orbitrap
KRAS_5-6/8-14 G12V cis-spliced peptide
sample ID	digestion time (h)	scan	ion score	q-value	deltaPCP	deltaPSP	RT (sec)
MF5	4	50130	19.48	0.014	>1	0.56	1956.85
KRAS_5-13 G12V non-spliced peptide
sample ID	digestion time (h)	scan	ion score	q-value	deltaPCP	deltaPSP	RT (sec)
MF5	4	42723	35.1	0.00037		0.01	1722.76

## Sheet: Lumos
Fusion Lumos Orbitrap
KRAS_5-6/8-14 G12V cis-spliced peptide
sample ID	digestion time (h)	scan	ion score	q-value	deltaPCP	deltaPSP	RT (sec)
IA8	20	4373	53.1	5.8e-05	0.65	0.44	1887.45
