# Supplementary material for: Response: Commentary: An In Silico–In Vitro Pipeline Identifying an HLA-A*02:01+ KRAS G12V+ Spliced Epitope Candidate for a Broad Tumor-Immune Response in Cancer Patients
Source: Front Immunol. 2021 Jul 13;12:679836. doi: 10.3389/fimmu.2021.679836 (PMC8315000; doi:10.3389/fimmu.2021.679836)
Supplement: Supplementary file 4 [file Table_3.xlsx]

## Sheet: info
List of samples that were measured through various mass spectrometers, and related to our original paper (Mishto et al., 2019) and the rebuttal.
In each table, year, month, day, hour, minute describe the start time of the RAW file acquisition extracted from the time stamp in the unmodified RAW file
Q Exactive tab lists all RAW files and time stamp information for files generated on the Thermo Fisher Q Exactive Orbitrap mass spectrometer located at MPI-BPC
Fusion Lumos tab lists all RAW files and time stamp information for files generated on the Thermo Fisher Fusion Lumos mass spectrometer located at MPI-BPC
Exploris tab lists all RAW files and time stamp information for files generated on the Thermo Fisher Exploris 480 Orbitrap mass spectrometer located at MPI-BPC
Q Exactive HF tab lists all RAW files and time stamp information for files generated on the Thermo Fisher Q Exactive HF Orbitrap mass spectrometer located at MPI-BPC
MPI-BPC: Max Planck Institute for Biophysical chemistry, laboritory of Prof. Henning Urlaub
RAW file names are unmodified
methods can be extracted from the materials and methods section of the manuscript
Peptides
MM91 is the synthetic KRAS_5-6/8-14 G12V spliced neoepitope
MM96 is the synthetic KRAS_5-14 G12V non-spliced neoepitope
MM623 is the synthetic KRAS_5-13 G12V non-spliced peptide
MM501 is the synthetic KRAS_2-35 G12V polypeptide
To note, no synthetic MM91 peptide was measured prior the measurment of the 20 h digestions of MM501, in contrast to what speculated by Dr. Beer.

## Sheet: Q Exactive
Filename	year	month	day	hour	minute	FileDescription	PRIDE repository
J_Liepe_BB1_2_QEx1_080519_rep1.raw	2019	5	8	11	36	0h digestion of MM501 by proteasomes	PXD015580
J_Liepe_BB2_2_QEx1_080519_rep1.raw	2019	5	8	13	6	1h digestion of MM501 by proteasomes	PXD015580
J_Liepe_BB3_2_QEx1_080519_rep1.raw	2019	5	8	14	36	2h digestion of MM501 by proteasomes	PXD015580
J_Liepe_BB4_2_QEx1_080519_rep1.raw	2019	5	8	16	5	3h digestion of MM501 by proteasomes	PXD015580
J_Liepe_BB5_2_QEx1_080519_rep1.raw	2019	5	8	17	35	4h digestion of MM501 by proteasomes	PXD015580
J_Liepe_BB1_2_QEx1_080519_rep2.raw	2019	5	8	20	4	0h digestion of MM501 by proteasomes	PXD015580
J_Liepe_BB2_2_QEx1_080519_rep2.raw	2019	5	8	21	33	1h digestion of MM501 by proteasomes	PXD015580
J_Liepe_BB3_2_QEx1_080519_rep2.raw	2019	5	8	23	3	2h digestion of MM501 by proteasomes	PXD015580
J_Liepe_BB4_2_QEx1_080519_rep2.raw	2019	5	9	0	32	3h digestion of MM501 by proteasomes	PXD015580
J_Liepe_BB5_2_QEx1_080519_rep2.raw	2019	5	9	2	2	4h digestion of MM501 by proteasomes	PXD015580
J_Liepe_BB1_2_QEx1_080519_rep3.raw	2019	5	9	4	31	0h digestion of MM501 by proteasomes	PXD015580
J_Liepe_BB2_2_QEx1_080519_rep3.raw	2019	5	9	6	0	1h digestion of MM501 by proteasomes	PXD015580
J_Liepe_BB3_2_QEx1_080519_rep3.raw	2019	5	9	7	30	2h digestion of MM501 by proteasomes	PXD015580
J_Liepe_BB4_2_QEx1_080519_rep3.raw	2019	5	9	8	59	3h digestion of MM501 by proteasomes	PXD015580
J_Liepe_BB5_2_QEx1_080519_rep3.raw	2019	5	9	10	29	4h digestion of MM501 by proteasomes	PXD015580
J_Liepe_ins_2_QEx1_080519_rep1.raw	2019	5	9	12	28	blank (with insulin)
J_Liepe_CB1_2_QEx1_090519_rep3.raw	2019	5	9	12	50	0h digestion of MM501 by proteasomes	PXD015580
J_Liepe_buffer_QEx1_090519_rep1.raw	2019	5	9	15	26	blank
J_Liepe_ins_2_QEx1_090519_rep1.raw	2019	5	9	16	56	blank (with insulin)
J_Liepe_CB1_2_QEx1_090519_rep1.raw	2019	5	9	19	57	0h digestion of MM501 by proteasomes	PXD015580
J_Liepe_CB2_2_QEx1_090519_rep1.raw	2019	5	9	21	26	1h digestion of MM501 by proteasomes	PXD015580
J_Liepe_CB3_2_QEx1_090519_rep1.raw	2019	5	9	22	56	2h digestion of MM501 by proteasomes	PXD015580
J_Liepe_CB4_2_QEx1_090519_rep1.raw	2019	5	10	0	25	3h digestion of MM501 by proteasomes	PXD015580
J_Liepe_CB5_2_QEx1_090519_rep1.raw	2019	5	10	1	55	4h digestion of MM501 by proteasomes	PXD015580
J_Liepe_CB1_2_QEx1_090519_rep2.raw	2019	5	10	4	23	0h digestion of MM501 by proteasomes	PXD015580
J_Liepe_CB2_2_QEx1_090519_rep2.raw	2019	5	10	5	53	1h digestion of MM501 by proteasomes	PXD015580
J_Liepe_CB3_2_QEx1_090519_rep2.raw	2019	5	10	7	23	2h digestion of MM501 by proteasomes	PXD015580
J_Liepe_CB4_2_QEx1_090519_rep2.raw	2019	5	10	8	52	3h digestion of MM501 by proteasomes	PXD015580
J_Liepe_CB5_2_QEx1_090519_rep2.raw	2019	5	10	10	22	4h digestion of MM501 by proteasomes	PXD015580
J_Liepe_CB2_2_QEx1_090519_rep3.raw	2019	5	10	14	20	1h digestion of MM501 by proteasomes	PXD015580
J_Liepe_CB3_2_QEx1_090519_rep3.raw	2019	5	10	15	50	2h digestion of MM501 by proteasomes	PXD015580
J_Liepe_CB4_2_QEx1_090519_rep3.raw	2019	5	10	17	19	3h digestion of MM501 by proteasomes	PXD015580
J_Liepe_CB5_2_QEx1_090519_rep3.raw	2019	5	10	18	49	4h digestion of MM501 by proteasomes	PXD015580
J_Liepe_DB1_2_QEx1_100519_rep1.raw	2019	5	10	21	18	0h digestion of MM501 by proteasomes	PXD015580
J_Liepe_DB2_2_QEx1_100519_rep1.raw	2019	5	10	22	47	1h digestion of MM501 by proteasomes	PXD015580
J_Liepe_DB3_2_QEx1_100519_rep1.raw	2019	5	11	0	17	2h digestion of MM501 by proteasomes	PXD015580
J_Liepe_DB4_2_QEx1_100519_rep1.raw	2019	5	11	1	46	3h digestion of MM501 by proteasomes	PXD015580
J_Liepe_DB5_2_QEx1_100519_rep1.raw	2019	5	11	3	16	4h digestion of MM501 by proteasomes	PXD015580
J_Liepe_DB1_2_QEx1_100519_rep2.raw	2019	5	11	5	45	0h digestion of MM501 by proteasomes	PXD015580
J_Liepe_DB2_2_QEx1_100519_rep2.raw	2019	5	11	7	14	1h digestion of MM501 by proteasomes	PXD015580
J_Liepe_DB3_2_QEx1_100519_rep2.raw	2019	5	11	8	44	2h digestion of MM501 by proteasomes	PXD015580
J_Liepe_DB4_2_QEx1_100519_rep2.raw	2019	5	11	10	13	3h digestion of MM501 by proteasomes	PXD015580
J_Liepe_DB5_2_QEx1_100519_rep2.raw	2019	5	11	11	43	4h digestion of MM501 by proteasomes	PXD015580
J_Liepe_DB1_2_QEx1_100519_rep3.raw	2019	5	11	14	12	0h digestion of MM501 by proteasomes	PXD015580
J_Liepe_DB2_2_QEx1_100519_rep3.raw	2019	5	11	15	41	1h digestion of MM501 by proteasomes	PXD015580
J_Liepe_DB3_2_QEx1_100519_rep3.raw	2019	5	11	17	11	2h digestion of MM501 by proteasomes	PXD015580
J_Liepe_DB4_2_QEx1_100519_rep3.raw	2019	5	11	18	40	3h digestion of MM501 by proteasomes	PXD015580
J_Liepe_DB5_2_QEx1_100519_rep3.raw	2019	5	11	20	10	4h digestion of MM501 by proteasomes	PXD015580
J_Liepe_ins_2_QEx1_100519_rep1.raw	2019	5	11	22	9	blank (with insulin)
J_Liepe_BBX_200_2_QEx1_110519_rep1.raw	2019	5	12	0	38	MM501 titration
J_Liepe_BBX_150_2_QEx1_110519_rep1.raw	2019	5	12	2	7	MM501 titration
J_Liepe_BBX_100_2_QEx1_110519_rep1.raw	2019	5	12	3	37	MM501 titration
J_Liepe_BBX_50_2_QEx1_110519_rep1.raw	2019	5	12	5	6	MM501 titration
J_Liepe_BBX_0_2_QEx1_110519_rep1.raw	2019	5	12	6	36	MM501 titration
J_Liepe_BBX_200_2_QEx1_110519_rep2.raw	2019	5	12	9	5	MM501 titration
J_Liepe_BBX_150_2_QEx1_110519_rep2.raw	2019	5	12	10	34	MM501 titration
J_Liepe_BBX_100_2_QEx1_110519_rep2.raw	2019	5	12	12	4	MM501 titration
J_Liepe_BBX_50_2_QEx1_110519_rep2.raw	2019	5	12	13	33	MM501 titration
J_Liepe_BBX_0_2_QEx1_110519_rep2.raw	2019	5	12	15	3	MM501 titration
J_Liepe_buffer_check_QEx1_110519_rep1.raw	2019	5	12	17	32	blank
J_Liepe_buffer_check_QEx1_110519_rep2.raw	2019	5	12	19	1	blank
J_Liepe_buffer_check_QEx1_110519_rep3.raw	2019	5	12	20	31	blank
J_Liepe_buffer_check_QEx1_110519_rep4.raw	2019	5	12	22	0	blank
J_Liepe_buffer_check_QEx1_110519_rep5.raw	2019	5	12	23	30	blank
J_Liepe_buffer_check_QEx1_110519_rep6.raw	2019	5	13	0	59	blank
J_Liepe_buffer_check_QEx1_110519_rep7.raw	2019	5	13	2	29	blank
J_Liepe_buffer_check_QEx1_110519_rep8.raw	2019	5	13	3	59	blank
J_Liepe_buffer_check_QEx1_110519_rep9.raw	2019	5	13	5	28	blank
J_Liepe_buffer_check_QEx1_110519_rep10.raw	2019	5	13	6	58	blank
J_Liepe_buffer_check_QEx1_110519_rep11.raw	2019	5	13	8	27	blank
J_Liepe_BC1_2_QEx1_130519_rep1.raw	2019	5	13	14	26	unrelated in vitro digestions by 20S proteasomes
J_Liepe_BC2_2_QEx1_130519_rep1.raw	2019	5	13	15	56	unrelated in vitro digestions by 20S proteasomes
J_Liepe_BC3_2_QEx1_130519_rep1.raw	2019	5	13	17	25	unrelated in vitro digestions by 20S proteasomes
J_Liepe_BC4_2_QEx1_130519_rep1.raw	2019	5	13	18	55	unrelated in vitro digestions by 20S proteasomes
J_Liepe_BC5_2_QEx1_130519_rep1.raw	2019	5	13	20	25	unrelated in vitro digestions by 20S proteasomes
J_Liepe_BC1_2_QEx1_130519_rep2.raw	2019	5	13	22	53	unrelated in vitro digestions by 20S proteasomes
J_Liepe_BC2_2_QEx1_130519_rep2.raw	2019	5	14	0	23	unrelated in vitro digestions by 20S proteasomes
J_Liepe_BC3_2_QEx1_130519_rep2.raw	2019	5	14	1	52	unrelated in vitro digestions by 20S proteasomes
J_Liepe_BC4_2_QEx1_130519_rep2.raw	2019	5	14	3	22	unrelated in vitro digestions by 20S proteasomes
J_Liepe_BC5_2_QEx1_130519_rep2.raw	2019	5	14	4	52	unrelated in vitro digestions by 20S proteasomes
J_Liepe_BC1_2_QEx1_130519_rep3.raw	2019	5	14	7	20	unrelated in vitro digestions by 20S proteasomes
J_Liepe_BC2_2_QEx1_130519_rep3.raw	2019	5	14	8	50	unrelated in vitro digestions by 20S proteasomes
J_Liepe_BC3_2_QEx1_130519_rep3.raw	2019	5	14	10	19	unrelated in vitro digestions by 20S proteasomes
J_Liepe_BC4_2_QEx1_130519_rep3.raw	2019	5	14	11	49	unrelated in vitro digestions by 20S proteasomes
J_Liepe_BC5_2_QEx1_130519_rep3.raw	2019	5	14	13	19	unrelated in vitro digestions by 20S proteasomes
J_Liepe_ins_2_QEx1_130519_rep1.raw	2019	5	14	15	18	unrelated in vitro digestions by 20S proteasomes
J_Liepe_CC1_2_QEx1_140519_rep1.raw	2019	5	14	17	47	unrelated in vitro digestions by 20S proteasomes
J_Liepe_CC2_2_QEx1_140519_rep1.raw	2019	5	14	19	16	unrelated in vitro digestions by 20S proteasomes
J_Liepe_CC3_2_QEx1_140519_rep1.raw	2019	5	14	20	46	unrelated in vitro digestions by 20S proteasomes
J_Liepe_CC4_2_QEx1_140519_rep1.raw	2019	5	14	22	15	unrelated in vitro digestions by 20S proteasomes
J_Liepe_CC5_2_QEx1_140519_rep1.raw	2019	5	14	23	45	unrelated in vitro digestions by 20S proteasomes
J_Liepe_CC1_2_QEx1_140519_rep2.raw	2019	5	15	2	14	unrelated in vitro digestions by 20S proteasomes
J_Liepe_CC2_2_QEx1_140519_rep2.raw	2019	5	15	3	43	unrelated in vitro digestions by 20S proteasomes
J_Liepe_CC3_2_QEx1_140519_rep2.raw	2019	5	15	5	13	unrelated in vitro digestions by 20S proteasomes
J_Liepe_CC4_2_QEx1_140519_rep2.raw	2019	5	15	6	42	unrelated in vitro digestions by 20S proteasomes
J_Liepe_CC5_2_QEx1_140519_rep2.raw	2019	5	15	8	12	unrelated in vitro digestions by 20S proteasomes
J_Liepe_CC1_2_QEx1_140519_rep3.raw	2019	5	15	10	40	unrelated in vitro digestions by 20S proteasomes
J_Liepe_CC2_2_QEx1_140519_rep3.raw	2019	5	15	12	10	unrelated in vitro digestions by 20S proteasomes
J_Liepe_CC3_2_QEx1_140519_rep3.raw	2019	5	15	13	40	unrelated in vitro digestions by 20S proteasomes
J_Liepe_CC4_2_QEx1_140519_rep3.raw	2019	5	15	15	9	unrelated in vitro digestions by 20S proteasomes
J_Liepe_CC5_2_QEx1_140519_rep3.raw	2019	5	15	16	39	unrelated in vitro digestions by 20S proteasomes
J_Liepe_ins_2_QEx1_140519_rep1.raw	2019	5	15	18	38	unrelated in vitro digestions by 20S proteasomes
J_Liepe_DC1_2_QEx1_150519_rep1.raw	2019	5	15	21	7	unrelated in vitro digestions by 20S proteasomes
J_Liepe_DC2_2_QEx1_150519_rep1.raw	2019	5	15	22	36	unrelated in vitro digestions by 20S proteasomes
J_Liepe_DC3_2_QEx1_150519_rep1.raw	2019	5	16	0	6	unrelated in vitro digestions by 20S proteasomes
J_Liepe_DC4_2_QEx1_150519_rep1.raw	2019	5	16	1	35	unrelated in vitro digestions by 20S proteasomes
J_Liepe_DC5_2_QEx1_150519_rep1.raw	2019	5	16	3	28	unrelated in vitro digestions by 20S proteasomes
J_Liepe_DC1_2_QEx1_150519_rep2.raw	2019	5	16	5	34	unrelated in vitro digestions by 20S proteasomes
J_Liepe_DC2_2_QEx1_150519_rep2.raw	2019	5	16	7	3	unrelated in vitro digestions by 20S proteasomes
J_Liepe_DC3_2_QEx1_150519_rep2.raw	2019	5	16	8	33	unrelated in vitro digestions by 20S proteasomes
J_Liepe_DC4_2_QEx1_150519_rep2.raw	2019	5	16	10	2	unrelated in vitro digestions by 20S proteasomes
J_Liepe_DC5_2_QEx1_150519_rep2.raw	2019	5	16	11	32	unrelated in vitro digestions by 20S proteasomes
J_Liepe_DC1_2_QEx1_150519_rep3.raw	2019	5	16	14	0	unrelated in vitro digestions by 20S proteasomes
J_Liepe_DC2_2_QEx1_150519_rep3.raw	2019	5	16	15	30	unrelated in vitro digestions by 20S proteasomes
J_Liepe_DC3_2_QEx1_150519_rep3.raw	2019	5	16	17	11	unrelated in vitro digestions by 20S proteasomes
J_Liepe_DC4_2_QEx1_150519_rep3.raw	2019	5	16	18	29	unrelated in vitro digestions by 20S proteasomes
J_Liepe_DC5_2_QEx1_150519_rep3.raw	2019	5	16	19	59	unrelated in vitro digestions by 20S proteasomes
J_Liepe_ins_2_QEx1_150519_rep1.raw	2019	5	16	21	58	unrelated in vitro digestions by 20S proteasomes
J_Liepe_BCX_200_2_QEx1_160519_rep1.raw	2019	5	17	0	27	unrelated in vitro digestions by 20S proteasomes
J_Liepe_BCX_150_2_QEx1_160519_rep1.raw	2019	5	17	1	56	unrelated in vitro digestions by 20S proteasomes
J_Liepe_BCX_100_2_QEx1_160519_rep1.raw	2019	5	17	3	26	unrelated in vitro digestions by 20S proteasomes
J_Liepe_BCX_50_2_QEx1_160519_rep1.raw	2019	5	17	4	56	unrelated in vitro digestions by 20S proteasomes
J_Liepe_BCX_0_2_QEx1_160519_rep1.raw	2019	5	17	6	25	unrelated in vitro digestions by 20S proteasomes
J_Liepe_BCX_200_2_QEx1_160519_rep2.raw	2019	5	17	13	59	unrelated in vitro digestions by 20S proteasomes
J_Liepe_BCX_150_2_QEx1_160519_rep2.raw	2019	5	17	15	29	unrelated in vitro digestions by 20S proteasomes
J_Liepe_BCX_100_2_QEx1_160519_rep2.raw	2019	5	17	16	58	unrelated in vitro digestions by 20S proteasomes
J_Liepe_BCX_50_2_QEx1_160519_rep2.raw	2019	5	17	18	28	unrelated in vitro digestions by 20S proteasomes
J_Liepe_BCX_0_2_QEx1_160519_rep2.raw	2019	5	17	19	58	unrelated in vitro digestions by 20S proteasomes
J_Liepe_BCX_200_2_QEx1_160519_rep3.raw	2019	5	17	22	26	unrelated in vitro digestions by 20S proteasomes
J_Liepe_BCX_150_2_QEx1_160519_rep3.raw	2019	5	17	23	56	unrelated in vitro digestions by 20S proteasomes
J_Liepe_BCX_100_2_QEx1_160519_rep3.raw	2019	5	18	1	26	unrelated in vitro digestions by 20S proteasomes
J_Liepe_BCX_50_2_QEx1_160519_rep3.raw	2019	5	18	2	55	unrelated in vitro digestions by 20S proteasomes
J_Liepe_BCX_0_2_QEx1_160519_rep3.raw	2019	5	18	4	25	unrelated in vitro digestions by 20S proteasomes
J_Liepe_CBX_200_2_QEx1_160519_rep1.raw	2019	5	18	6	53	unrelated in vitro digestions by 20S proteasomes
J_Liepe_CBX_150_2_QEx1_160519_rep1.raw	2019	5	18	8	23	unrelated in vitro digestions by 20S proteasomes
J_Liepe_CBX_100_2_QEx1_160519_rep1.raw	2019	5	18	9	53	unrelated in vitro digestions by 20S proteasomes
J_Liepe_CBX_50_2_QEx1_160519_rep1.raw	2019	5	18	11	22	unrelated in vitro digestions by 20S proteasomes
J_Liepe_CBX_200_2_QEx1_160519_rep1_190518125047.raw	2019	5	18	12	52	unrelated in vitro digestions by 20S proteasomes
J_Liepe_CBX_150_2_QEx1_160519_rep1_190518142037.raw	2019	5	18	14	22	unrelated in vitro digestions by 20S proteasomes
J_Liepe_CBX_100_2_QEx1_160519_rep1_190518155018.raw	2019	5	18	15	51	unrelated in vitro digestions by 20S proteasomes
J_Liepe_CBX_50_2_QEx1_160519_rep1_190518172000.raw	2019	5	18	17	21	unrelated in vitro digestions by 20S proteasomes
J_Liepe_CBX_0_2_QEx1_160519_rep1.raw	2019	5	18	18	51	unrelated in vitro digestions by 20S proteasomes
J_Liepe_BCX_50_2_QEx1_160519_rep1_repeat.raw	2019	5	18	21	19	unrelated in vitro digestions by 20S proteasomes
J_Liepe_BCX_50_2_QEx1_160519_rep1_repeat_190518224755.raw	2019	5	18	22	49	unrelated in vitro digestions by 20S proteasomes
J_Liepe_CBX_200_2_QEx1_160519_rep2.raw	2019	5	19	1	18	unrelated in vitro digestions by 20S proteasomes
J_Liepe_CBX_150_2_QEx1_160519_rep2.raw	2019	5	19	2	47	unrelated in vitro digestions by 20S proteasomes
J_Liepe_CBX_100_2_QEx1_160519_rep2.raw	2019	5	19	4	17	unrelated in vitro digestions by 20S proteasomes
J_Liepe_CBX_50_2_QEx1_160519_rep2.raw	2019	5	19	5	47	unrelated in vitro digestions by 20S proteasomes
J_Liepe_CBX_0_2_QEx1_160519_rep2.raw	2019	5	19	7	16	unrelated in vitro digestions by 20S proteasomes
J_Liepe_MM91+MM96_0_2_QEx1_210519_rep1.raw	2019	5	21	12	31	Titration of synthetic peptides MM91 + MM96	PDX024528
J_Liepe_MM91+MM96_5f_2_QEx1_210519_rep1.raw	2019	5	21	14	0	Titration of synthetic peptides MM91 + MM96	PDX024528
J_Liepe_MM91+MM96_12f_2_QEx1_210519_rep1.raw	2019	5	21	15	30	Titration of synthetic peptides MM91 + MM96	PDX024528
J_Liepe_MM91+MM96_25f_2_QEx1_210519_rep1.raw	2019	5	21	17	0	Titration of synthetic peptides MM91 + MM96	PDX024528
J_Liepe_MM91+MM96_50f_2_QEx1_210519_rep1.raw	2019	5	21	18	29	Titration of synthetic peptides MM91 + MM96	PDX024528
J_Liepe_MM91+MM96_75f_2_QEx1_210519_rep1.raw	2019	5	21	19	59	Titration of synthetic peptides MM91 + MM96	PDX024528
J_Liepe_MM91+MM96_100f_2_QEx1_210519_rep1.raw	2019	5	21	21	28	Titration of synthetic peptides MM91 + MM96	PDX024528
J_Liepe_MM91+MM96_500f_2_QEx1_210519_rep1.raw	2019	5	21	22	58	Titration of synthetic peptides MM91 + MM96	PDX024528
J_Liepe_MM91+MM96_1p_2_QEx1_210519_rep1.raw	2019	5	22	0	28	Titration of synthetic peptides MM91 + MM96	PDX024528
J_Liepe_MM91+MM96_2p_2_QEx1_210519_rep1.raw	2019	5	22	1	57	Titration of synthetic peptides MM91 + MM96	PDX024528
J_Liepe_MM91+MM96_4p_2_QEx1_210519_rep1.raw	2019	5	22	3	27	Titration of synthetic peptides MM91 + MM96	PDX024528
J_Liepe_MM91+MM96_6p_2_QEx1_210519_rep1.raw	2019	5	22	4	57	Titration of synthetic peptides MM91 + MM96	PDX024528
J_Liepe_MM91+MM96_0_2_QEx1_210519_rep2.raw	2019	5	22	7	25	Titration of synthetic peptides MM91 + MM96	PDX024528
J_Liepe_MM91+MM96_5f_2_QEx1_210519_rep2.raw	2019	5	22	8	55	Titration of synthetic peptides MM91 + MM96	PDX024528
J_Liepe_MM91+MM96_12f_2_QEx1_210519_rep2.raw	2019	5	22	10	25	Titration of synthetic peptides MM91 + MM96	PDX024528
J_Liepe_MM91+MM96_25f_2_QEx1_210519_rep2.raw	2019	5	22	11	54	Titration of synthetic peptides MM91 + MM96	PDX024528
J_Liepe_MM91+MM96_50f_2_QEx1_210519_rep2.raw	2019	5	22	13	24	Titration of synthetic peptides MM91 + MM96	PDX024528
J_Liepe_MM91+MM96_75f_2_QEx1_210519_rep2.raw	2019	5	22	14	53	Titration of synthetic peptides MM91 + MM96	PDX024528
J_Liepe_MM91+MM96_100f_2_QEx1_210519_rep2.raw	2019	5	22	16	23	Titration of synthetic peptides MM91 + MM96	PDX024528
J_Liepe_MM91+MM96_500f_2_QEx1_210519_rep2.raw	2019	5	22	17	53	Titration of synthetic peptides MM91 + MM96	PDX024528
J_Liepe_MM91+MM96_1p_2_QEx1_210519_rep2.raw	2019	5	22	19	22	Titration of synthetic peptides MM91 + MM96	PDX024528
J_Liepe_MM91+MM96_2p_2_QEx1_210519_rep2.raw	2019	5	22	20	52	Titration of synthetic peptides MM91 + MM96	PDX024528
J_Liepe_MM91+MM96_4p_2_QEx1_210519_rep2.raw	2019	5	22	22	21	Titration of synthetic peptides MM91 + MM96	PDX024528
J_Liepe_MM91+MM96_6p_2_QEx1_210519_rep2.raw	2019	5	22	23	51	Titration of synthetic peptides MM91 + MM96	PDX024528
J_Liepe_Ins_2_QEx1_271120_rep1.raw	2020	11	27	13	1	blank (with insulin)	PDX024528
J_Liepe_MFX_2_QEx1_271120_rep1.raw	2020	11	27	15	0	control digestion of MM501 (no proteasomes)	PDX024528
J_Liepe_MGX_2_QEx1_271120_rep1.raw	2020	11	27	17	29	control digestion of MM501 (no proteasomes)	PDX024528
J_Liepe_MHX_2_QEx1_271120_rep1.raw	2020	11	27	19	57	unrelated in vitro digestions by 20S proteasomes
J_Liepe_Ins_2_QEx1_271120_rep2.raw	2020	11	27	22	26	blank (with insulin)
J_Liepe_MF1_2_QEx1_270120_rep1.raw	2020	11	28	0	25	0h digestion of MM501 by proteasomes	PDX024528
J_Liepe_MF2_2_QEx1_270120_rep1.raw	2020	11	28	1	55	1h digestion of MM501 by proteasomes	PDX024528
J_Liepe_MF3_2_QEx1_270120_rep1.raw	2020	11	28	3	24	2h digestion of MM501 by proteasomes	PDX024528
J_Liepe_MF4_2_QEx1_270120_rep1.raw	2020	11	28	4	54	3h digestion of MM501 by proteasomes	PDX024528
J_Liepe_MF5_2_QEx1_270120_rep1.raw	2020	11	28	6	24	4h digestion of MM501 by proteasomes	PDX024528
J_Liepe_MG1_2_QEx1_270120_rep1.raw	2020	11	28	8	52	0h digestion of MM501 by proteasomes	PDX024528
J_Liepe_MG2_2_QEx1_270120_rep1.raw	2020	11	28	10	22	1h digestion of MM501 by proteasomes	PDX024528
J_Liepe_MG3_2_QEx1_270120_rep1.raw	2020	11	28	11	51	2h digestion of MM501 by proteasomes	PDX024528
J_Liepe_MG4_2_QEx1_270120_rep1.raw	2020	11	28	13	21	3h digestion of MM501 by proteasomes	PDX024528
J_Liepe_MG5_2_QEx1_270120_rep1.raw	2020	11	28	14	51	4h digestion of MM501 by proteasomes	PDX024528
J_Liepe_Ins_2_QEx1_281120_rep1.raw	2020	11	28	17	20	blank (with insulin)
J_Liepe_MH1_2_QEx1_281120_rep1.raw	2020	11	28	19	19	unrelated in vitro digestions by 20S proteasomes
J_Liepe_MH2_2_QEx1_281120_rep1.raw	2020	11	28	20	48	unrelated in vitro digestions by 20S proteasomes
J_Liepe_MH3_2_QEx1_281120_rep1.raw	2020	11	28	22	18	unrelated in vitro digestions by 20S proteasomes
J_Liepe_MH4_2_QEx1_281120_rep1.raw	2020	11	28	23	48	unrelated in vitro digestions by 20S proteasomes
J_Liepe_MH5_2_QEx1_281120_rep1.raw	2020	11	29	1	17	unrelated in vitro digestions by 20S proteasomes
J_Liepe_MF6_2_QEx1_281120_rep1.raw	2020	11	29	3	46	unrelated in vitro digestions by 20S proteasomes
J_Liepe_MG6_2_QEx1_281120_rep1.raw	2020	11	29	6	14	unrelated in vitro digestions by 20S proteasomes
J_Liepe_MH6_2_QEx1_281120_rep1.raw	2020	11	29	8	43	unrelated in vitro digestions by 20S proteasomes
J_Liepe_Ins_2_QEx1_281120_rep2.raw	2020	11	29	11	12	blank (with insulin)
J_Liepe_MM91_2ul_2_QEx1_281120_rep1.raw	2020	11	29	13	11	synthetic peptide MM91	PDX024528
J_Liepe_Ins_2_QEx1_281120_rep3.raw	2020	11	29	15	10	blank (with insulin)
J_Liepe_MM623_2ul_2_QEx1_281120_rep1.raw	2020	11	29	16	40	synthetic peptide MM623	PDX024528
J_Liepe_MM91+MM96+MM623_2ul_2_QEx1_281120_rep1.raw	2020	11	29	18	39	synthetic peptide mix, which included MM91	PDX024528
J_Liepe_MM91+MM96+MM623_6ul_2_QEx1_281120_rep1.raw	2020	11	29	20	38	synthetic peptide mix, which included MM91

## Sheet: Fusion Lumos
Filename	year	month	day	hour	minute	FileDescription	PRIDE repository
wash_130319_1.raw	2019	3	13	8	35	wash
wash_130319_2.raw	2019	3	13	9	5	wash
wash_130319_3.raw	2019	3	13	10	6	wash	PDX024528
J_Liepe_130319_IA8_yes_200pmol_2_rep1.raw	2019	3	13	11	2	20 h digestion of MM501 by 20S proteasomes	PDX024528
J_Liepe_130319_IB8_yes_200pmol_2_rep1.raw	2019	3	13	12	32	unrelated in vitro digestions by 20S proteasomes
J_Liepe_130319_EA6_yes_200pmol_2_rep1.raw	2019	3	13	14	1	unrelated in vitro digestions by 20S proteasomes
J_Liepe_130319_EB6_yes_200pmol_2_rep1.raw	2019	3	13	15	31	unrelated in vitro digestions by 20S proteasomes
J_Liepe_130319_EC6_yes_200pmol_2_rep1.raw	2019	3	13	17	1	unrelated in vitro digestions by 20S proteasomes
J_Liepe_130319_ED6_yes_200pmol_2_rep1.raw	2019	3	13	18	31	unrelated in vitro digestions by 20S proteasomes
J_Liepe_130319_KRAS_PMM2_no_2pmol_2_rep1.raw	2019	3	13	20	0	synthetic peptide mix, which included MM91	PDX024528
wash_130319_4.raw	2019	3	13	21	30	wash
J_Liepe_130319_KRAS_PMM1_no_20pmol_2_rep1.raw	2019	3	13	22	0	synthetic peptide mix, which included MM91
wash_130319_5.raw	2019	3	13	23	30	wash
wash_130319_6.raw	2019	3	13	23	59	wash
wash_130319_7.raw	2019	3	14	23	24	wash
wash_130319_7.raw	2019	3	14	23	24	wash
wash_140319_0.raw	2019	3	14	23	54	wash
Wash_250619_9.raw	2019	6	26	12	50	wash
Wash_240619_3.raw	2019	6	26	13	20	wash
Wash_240619_4.raw	2019	6	26	13	49	wash
Wash_240619_5.raw	2019	6	26	14	19	wash
Wash_240619_6.raw	2019	6	26	14	49	wash
Wash_240619_7.raw	2019	6	26	15	18	wash
J_Liepe_Ins_2_260619_Lumos_rep1.raw	2019	6	26	15	48	run with Insulin buffer used with the digestion samples
Wash_260619_1.raw	2019	6	26	17	18	wash
Wash_260619_2.raw	2019	6	26	17	47	wash
Wash_260619_2_20190626182302.raw	2019	6	26	18	24	wash
Wash_260619_3.raw	2019	6	26	18	54	wash
J_Liepe_BB1_no_2_260619_Lumos_rep1.raw	2019	6	26	19	24	0 h digestion of MM501 by 20S proteasomes
Wash_260619_4.raw	2019	6	26	20	54	wash	PDX024528
J_Liepe_CB1_no_2_260619_Lumos_rep1.raw	2019	6	26	21	23	0 h digestion of MM501 by 20S proteasomes	PDX024528
Wash_260619_5.raw	2019	6	26	22	53	wash
J_Liepe_DB1_no_2_260619_Lumos_rep1.raw	2019	6	26	23	23	0 h digestion of MM501 by 20S proteasomes
Wash_260619_6.raw	2019	6	27	0	52	wash
J_Liepe_BB6_yes_2_260619_Lumos_rep1.raw	2019	6	27	1	22	20 h digestion of MM501 by 20S proteasomes
Wash_260619_7.raw	2019	6	27	2	52	wash	PDX024528
J_Liepe_CB6_yes_2_260619_Lumos_rep1.raw	2019	6	27	3	22	20 h digestion of MM501 by 20S proteasomes	PXD015580
Wash_260619_8.raw	2019	6	27	4	51	wash
Wash_260619_9.raw	2019	6	27	6	51	wash
Wash_260619_10.raw	2019	6	27	8	50	wash
Wash_260619_11.raw	2019	6	27	10	50	wash
J_Liepe_DC6_yes_2_260619_Lumos_rep1.raw	2019	6	27	11	20	20 h digestion of MM501 by 20S proteasomes
Wash_260619_12.raw	2019	6	27	12	49	wash
J_Liepe_KRAS_ultrapure2_2ul_no_2_260619_Lumos_rep1.raw	2019	6	27	13	19	synthetic peptide mix, which included MM91	PXD015580
Wash_260619_13.raw	2019	6	27	14	49	wash
J_Liepe_KRAS_ultrapure2_8ul_no_2_260619_Lumos_rep1.raw	2019	6	27	15	18	synthetic peptide mix, which included MM91
Wash_260619_14.raw	2019	6	27	16	48	wash
J_Liepe_KRAS_PMM2_2ul_no_2_260619_Lumos_rep1.raw	2019	6	27	17	18	synthetic peptide mix, which included MM91
Wash_260619_15.raw	2019	6	27	18	47	wash
J_Liepe_KRAS_PMM2_8ul_no_2_260619_Lumos_rep1.raw	2019	6	27	19	17	synthetic peptide mix, which included MM91
Wash_260619_16.raw	2019	6	27	20	47	wash
J_Liepe_KRAS_ultrapure_4ul_no_2_260619_Lumos_rep1.raw	2019	6	27	21	16	synthetic peptide mix, which included MM91
Wash_260619_17.raw	2019	6	27	22	46	wash
J_Liepe_KRAS_PMM2_4ul_no_2_260619_Lumos_rep1.raw	2019	6	27	23	16	synthetic peptide mix, which included MM91
J_Liepe_Ins_no_2_260619_Lumos_rep1.raw	2019	6	28	1	45	run with Insulin buffer used with the digestion samples

## Sheet: Exploris
Filename	year	month	day	hour	minute	FileDescription	PRIDE repository
J_Liepe_Blank_Expl3_080221_8.raw	2021	2	10	5	22	blank run	PDX024528
J_Liepe_080221_Expl3_MF1.raw	2021	2	10	6	53	0h digestion of MM501 by proteasomes	PDX024528
J_Liepe_080221_Expl3_MG1.raw	2021	2	10	8	22	0h digestion of MM501 by proteasomes	PDX024528
Wash_110221_CC.raw	2021	2	11	12	59	wash
J_Liepe_Blank_Expl3_110221_1.raw	2021	2	11	17	5	blank run
J_Liepe_080221_Expl3_MH1.raw	2021	2	11	18	35	unrelated in vitro digestions by 20S proteasomes
J_Liepe_Blank_Expl3_080221_10.raw	2021	2	11	20	6	blank run	PDX024528
J_Liepe_080221_Expl3_MF5.raw	2021	2	11	21	36	4h digestion of MM501 by proteasomes	PDX024528
J_Liepe_080221_Expl3_MG5.raw	2021	2	11	23	7	4h digestion of MM501 by proteasomes	PDX024528
J_Liepe_080221_Expl3_MH5.raw	2021	2	12	0	37	unrelated in vitro digestions by 20S proteasomes
J_Liepe_Blank_Expl3_080221_11.raw	2021	2	12	2	8	blank run
J_Liepe_080221_Expl3_MF6.raw	2021	2	12	3	38	unrelated in vitro digestions by 20S proteasomes
J_Liepe_080221_Expl3_MG6.raw	2021	2	12	5	9	unrelated in vitro digestions by 20S proteasomes
J_Liepe_080221_Expl3_MH6.raw	2021	2	12	6	39	unrelated in vitro digestions by 20S proteasomes
J_Liepe_Blank_Expl3_080221_12.raw	2021	2	12	8	10	blank run
J_Liepe_080221_Expl3_PMM_3.raw	2021	2	12	9	40	synthetic peptide mix, which included MM91	PDX024528

## Sheet: Q Exactive HF
Filename	year	month	day	hour	minute	FileDescription	PRIDE repository
J_Liepe_160221_240221_Plus_Top30_60k15_MFX.raw	2021	2	24	17	38	control digestion of MM501 (no proteasomes)	PDX024528
J_Liepe_160221_240221_Plus_Top30_60k15_MGX.raw	2021	2	24	18	37	control digestion of MM501 (no proteasomes)	PDX024528
J_Liepe_160221_240221_Plus_Top30_60k15_MHX.raw	2021	2	24	19	37	unrelated in vitro digestions by 20S proteasomes
J_Liepe_160221_240221_Plus_Top30_60k15_MF1.raw	2021	2	24	20	36	0h digestion of MM501 by proteasomes	PDX024528
J_Liepe_160221_240221_Plus_Top30_60k15_MG1.raw	2021	2	24	21	36	0h digestion of MM501 by proteasomes	PDX024528
J_Liepe_160221_240221_Plus_Top30_60k15_MH1.raw	2021	2	24	22	36	unrelated in vitro digestions by 20S proteasomes
J_Liepe_160221_240221_Plus_Top30_60k15_MF2.raw	2021	2	24	23	35	1h digestion of MM501 by proteasomes	PDX024528
J_Liepe_160221_240221_Plus_Top30_60k15_MG2.raw	2021	2	25	0	35	1h digestion of MM501 by proteasomes	PDX024528
J_Liepe_160221_240221_Plus_Top30_60k15_MH2.raw	2021	2	25	1	34	unrelated in vitro digestions by 20S proteasomes
J_Liepe_160221_240221_Plus_Top30_60k15_MF3.raw	2021	2	25	2	34	2h digestion of MM501 by proteasomes	PDX024528
J_Liepe_160221_240221_Plus_Top30_60k15_MG3.raw	2021	2	25	3	33	2h digestion of MM501 by proteasomes	PDX024528
J_Liepe_160221_240221_Plus_Top30_60k15_MH3.raw	2021	2	25	4	33	unrelated in vitro digestions by 20S proteasomes
J_Liepe_160221_240221_Plus_Top30_60k15_MF4.raw	2021	2	25	5	33	3h digestion of MM501 by proteasomes	PDX024528
J_Liepe_160221_240221_Plus_Top30_60k15_MG4.raw	2021	2	25	6	32	3h digestion of MM501 by proteasomes	PDX024528
J_Liepe_160221_240221_Plus_Top30_60k15_MH4.raw	2021	2	25	7	32	unrelated in vitro digestions by 20S proteasomes
J_Liepe_160221_240221_Plus_Top30_60k15_MF5.raw	2021	2	25	8	31	4h digestion of MM501 by proteasomes	PDX024528
J_Liepe_160221_240221_Plus_Top30_60k15_MG5.raw	2021	2	25	9	31	4h digestion of MM501 by proteasomes	PDX024528
J_Liepe_160221_240221_Plus_Top30_60k15_MH5.raw	2021	2	25	10	30	unrelated in vitro digestions by 20S proteasomes
J_Liepe_160221_240221_Plus_Top30_60k15_MF6.raw	2021	2	25	11	30	unrelated in vitro digestions by 20S proteasomes
J_Liepe_160221_240221_Plus_Top30_60k15_MG6.raw	2021	2	25	12	29	unrelated in vitro digestions by 20S proteasomes
J_Liepe_160221_240221_Plus_Top30_60k15_MH6.raw	2021	2	25	13	29	unrelated in vitro digestions by 20S proteasomes
J_Liepe_160221_240221_Plus_Top30_60k15_91_623.raw	2021	2	25	14	29	synthetic peptide mix, which included MM91	PDX024528
Wash runs are not listed here and have not been uploaded to PRIDE repository dataset
